# Supplementary material for: Coumarinolignans with Reactive Oxygen Species (ROS) and NF-κB Inhibitory Activities from the Roots of Waltheria indica
Source: Molecules. 2022 May 19;27(10):3270. doi: 10.3390/molecules27103270 (PMC9147481; doi:10.3390/molecules27103270)
Supplement: Supplementary file 1 [file molecules-27-03270-s001.zip]

Archive with 1 entries (1 files):
- molecules-1655366-supplementary.pdf
